# Supplementary material for: Genomic data assimilation using a higher moment filtering technique for restoration of gene regulatory networks
Source: BMC Syst Biol. 2015 Mar 13;9:14. doi: 10.1186/s12918-015-0154-2 (PMC4371723; doi:10.1186/s12918-015-0154-2)
Supplement: Additional file 5 — The synthetic data from WNT5A and a yeast cell-cycle networks. The six synthetic data from WNT5A and a yeast cell-cycle networks, their parameter values and the original networks are included in the file. [file 12918_2015_154_MOESM5_ESM.zip]

Archive with 122 entries (120 files):
- SimulationData/
- SimulationData/WNT5A-Stable30-effect1_10nodes_ID0-0.txt
- SimulationData/WNT5A-Stable30-effect1_10nodes_ID0-1.txt
- SimulationData/WNT5A-Stable30-effect1_10nodes_ID0-2.txt
- SimulationData/WNT5A-Stable30-effect1_10nodes_ID0-3.txt
- SimulationData/WNT5A-Stable30-effect1_10nodes_ID0-4.txt
- SimulationData/WNT5A-Stable30-effect2_10nodes_ID0-0.txt
- SimulationData/WNT5A-Stable30-effect2_10nodes_ID0-1.txt
- SimulationData/WNT5A-Stable30-effect2_10nodes_ID0-2.txt
- SimulationData/WNT5A-Stable30-effect2_10nodes_ID0-3.txt
- SimulationData/WNT5A-Stable30-effect2_10nodes_ID0-4.txt
- SimulationData/WNT5A-Stable30-input_10nodes_ID0-0.txt
- SimulationData/WNT5A-Stable30-input_10nodes_ID0-1.txt
- SimulationData/WNT5A-Stable30-input_10nodes_ID0-2.txt
- SimulationData/WNT5A-Stable30-input_10nodes_ID0-3.txt
- SimulationData/WNT5A-Stable30-input_10nodes_ID0-4.txt
- SimulationData/WNT5A-Stable30-obsData_norm_10nodes_Noise0.01-0.3ID0-0.txt
- SimulationData/WNT5A-Stable30-obsData_norm_10nodes_Noise0.01-0.3ID0-1.txt
- SimulationData/WNT5A-Stable30-obsData_norm_10nodes_Noise0.01-0.3ID0-2.txt
- SimulationData/WNT5A-Stable30-obsData_norm_10nodes_Noise0.01-0.3ID0-3.txt
- SimulationData/WNT5A-Stable30-obsData_norm_10nodes_Noise0.01-0.3ID0-4.txt
- SimulationData/WNT5A-Stable30-obsData_norm_10nodes_Noise0.05-0.3ID0-0.txt
- SimulationData/WNT5A-Stable30-obsData_norm_10nodes_Noise0.05-0.3ID0-1.txt
- SimulationData/WNT5A-Stable30-obsData_norm_10nodes_Noise0.05-0.3ID0-2.txt
- SimulationData/WNT5A-Stable30-obsData_norm_10nodes_Noise0.05-0.3ID0-3.txt
- SimulationData/WNT5A-Stable30-obsData_norm_10nodes_Noise0.05-0.3ID0-4.txt
- SimulationData/WNT5A-Stable30-obsData_norm_10nodes_Noise0.1-0.3ID0-0.txt
- SimulationData/WNT5A-Stable30-obsData_norm_10nodes_Noise0.1-0.3ID0-1.txt
- SimulationData/WNT5A-Stable30-obsData_norm_10nodes_Noise0.1-0.3ID0-2.txt
- SimulationData/WNT5A-Stable30-obsData_norm_10nodes_Noise0.1-0.3ID0-3.txt
- SimulationData/WNT5A-Stable30-obsData_norm_10nodes_Noise0.1-0.3ID0-4.txt
- SimulationData/Yeast10-Stable30-effect1_10nodes_ID0-0.txt
- SimulationData/Yeast10-Stable30-effect1_10nodes_ID0-1.txt
- SimulationData/Yeast10-Stable30-effect1_10nodes_ID0-2.txt
- SimulationData/Yeast10-Stable30-effect1_10nodes_ID0-3.txt
- SimulationData/Yeast10-Stable30-effect1_10nodes_ID0-4.txt
- SimulationData/Yeast10-Stable30-effect2_10nodes_ID0-0.txt
- SimulationData/Yeast10-Stable30-effect2_10nodes_ID0-1.txt
- SimulationData/Yeast10-Stable30-effect2_10nodes_ID0-2.txt
- SimulationData/Yeast10-Stable30-effect2_10nodes_ID0-3.txt
- SimulationData/Yeast10-Stable30-effect2_10nodes_ID0-4.txt
- SimulationData/Yeast10-Stable30-input_10nodes_ID0-0.txt
- SimulationData/Yeast10-Stable30-input_10nodes_ID0-1.txt
- SimulationData/Yeast10-Stable30-input_10nodes_ID0-2.txt
- SimulationData/Yeast10-Stable30-input_10nodes_ID0-3.txt
- SimulationData/Yeast10-Stable30-input_10nodes_ID0-4.txt
- SimulationData/Yeast10-Stable30-obsData_norm_10nodes_Noise0.01-0.3ID0-0.txt
- SimulationData/Yeast10-Stable30-obsData_norm_10nodes_Noise0.01-0.3ID0-1.txt
- SimulationData/Yeast10-Stable30-obsData_norm_10nodes_Noise0.01-0.3ID0-2.txt
- SimulationData/Yeast10-Stable30-obsData_norm_10nodes_Noise0.01-0.3ID0-3.txt
- SimulationData/Yeast10-Stable30-obsData_norm_10nodes_Noise0.01-0.3ID0-4.txt
- SimulationData/Yeast10-Stable30-obsData_norm_10nodes_Noise0.05-0.3ID0-0.txt
- SimulationData/Yeast10-Stable30-obsData_norm_10nodes_Noise0.05-0.3ID0-1.txt
- SimulationData/Yeast10-Stable30-obsData_norm_10nodes_Noise0.05-0.3ID0-2.txt
- SimulationData/Yeast10-Stable30-obsData_norm_10nodes_Noise0.05-0.3ID0-3.txt
- SimulationData/Yeast10-Stable30-obsData_norm_10nodes_Noise0.05-0.3ID0-4.txt
- SimulationData/Yeast10-Stable30-obsData_norm_10nodes_Noise0.1-0.3ID0-0.txt
- SimulationData/Yeast10-Stable30-obsData_norm_10nodes_Noise0.1-0.3ID0-1.txt
- SimulationData/Yeast10-Stable30-obsData_norm_10nodes_Noise0.1-0.3ID0-2.txt
- SimulationData/Yeast10-Stable30-obsData_norm_10nodes_Noise0.1-0.3ID0-3.txt
- SimulationData/Yeast10-Stable30-obsData_norm_10nodes_Noise0.1-0.3ID0-4.txt
- PriorNetworks/
- PriorNetworks/Given_WNT5A_st_G1DBN-0.01-0.txt
- PriorNetworks/Given_WNT5A_st_G1DBN-0.01-1.txt
- PriorNetworks/Given_WNT5A_st_G1DBN-0.01-2.txt
- PriorNetworks/Given_WNT5A_st_G1DBN-0.01-3.txt
- PriorNetworks/Given_WNT5A_st_G1DBN-0.01-4.txt
- PriorNetworks/Given_WNT5A_st_G1DBN-0.05-0.txt
- PriorNetworks/Given_WNT5A_st_G1DBN-0.05-1.txt
- PriorNetworks/Given_WNT5A_st_G1DBN-0.05-2.txt
- PriorNetworks/Given_WNT5A_st_G1DBN-0.05-3.txt
- PriorNetworks/Given_WNT5A_st_G1DBN-0.05-4.txt
- PriorNetworks/Given_WNT5A_st_G1DBN-0.1-0.txt
- PriorNetworks/Given_WNT5A_st_G1DBN-0.1-1.txt
- PriorNetworks/Given_WNT5A_st_G1DBN-0.1-2.txt
- PriorNetworks/Given_WNT5A_st_G1DBN-0.1-3.txt
- PriorNetworks/Given_WNT5A_st_G1DBN-0.1-4.txt
- PriorNetworks/Given_WNT5A_st_GeneNet-0.01-0.txt
- PriorNetworks/Given_WNT5A_st_GeneNet-0.01-1.txt
- PriorNetworks/Given_WNT5A_st_GeneNet-0.01-2.txt
- PriorNetworks/Given_WNT5A_st_GeneNet-0.01-3.txt
- PriorNetworks/Given_WNT5A_st_GeneNet-0.01-4.txt
- PriorNetworks/Given_WNT5A_st_GeneNet-0.05-0.txt
- PriorNetworks/Given_WNT5A_st_GeneNet-0.05-1.txt
- PriorNetworks/Given_WNT5A_st_GeneNet-0.05-2.txt
- PriorNetworks/Given_WNT5A_st_GeneNet-0.05-3.txt
- PriorNetworks/Given_WNT5A_st_GeneNet-0.05-4.txt
- PriorNetworks/Given_WNT5A_st_GeneNet-0.1-0.txt
- PriorNetworks/Given_WNT5A_st_GeneNet-0.1-1.txt
- PriorNetworks/Given_WNT5A_st_GeneNet-0.1-2.txt
- PriorNetworks/Given_WNT5A_st_GeneNet-0.1-3.txt
- PriorNetworks/Given_WNT5A_st_GeneNet-0.1-4.txt
- PriorNetworks/Given_Yeast10_st_G1DBN-0.01-0.txt
- PriorNetworks/Given_Yeast10_st_G1DBN-0.01-1.txt
- PriorNetworks/Given_Yeast10_st_G1DBN-0.01-2.txt
- PriorNetworks/Given_Yeast10_st_G1DBN-0.01-3.txt
- PriorNetworks/Given_Yeast10_st_G1DBN-0.01-4.txt
- PriorNetworks/Given_Yeast10_st_G1DBN-0.05-0.txt
- PriorNetworks/Given_Yeast10_st_G1DBN-0.05-1.txt
- PriorNetworks/Given_Yeast10_st_G1DBN-0.05-2.txt
- PriorNetworks/Given_Yeast10_st_G1DBN-0.05-3.txt
- PriorNetworks/Given_Yeast10_st_G1DBN-0.05-4.txt
- PriorNetworks/Given_Yeast10_st_G1DBN-0.1-0.txt
- PriorNetworks/Given_Yeast10_st_G1DBN-0.1-1.txt
- PriorNetworks/Given_Yeast10_st_G1DBN-0.1-2.txt
- PriorNetworks/Given_Yeast10_st_G1DBN-0.1-3.txt
- PriorNetworks/Given_Yeast10_st_G1DBN-0.1-4.txt
- PriorNetworks/Given_Yeast10_st_GeneNet-0.01-0.txt
- PriorNetworks/Given_Yeast10_st_GeneNet-0.01-1.txt
- PriorNetworks/Given_Yeast10_st_GeneNet-0.01-2.txt
- PriorNetworks/Given_Yeast10_st_GeneNet-0.01-3.txt
- PriorNetworks/Given_Yeast10_st_GeneNet-0.01-4.txt
- PriorNetworks/Given_Yeast10_st_GeneNet-0.05-0.txt
- PriorNetworks/Given_Yeast10_st_GeneNet-0.05-1.txt
- PriorNetworks/Given_Yeast10_st_GeneNet-0.05-2.txt
- PriorNetworks/Given_Yeast10_st_GeneNet-0.05-3.txt
- PriorNetworks/Given_Yeast10_st_GeneNet-0.05-4.txt
- PriorNetworks/Given_Yeast10_st_GeneNet-0.1-0.txt
- PriorNetworks/Given_Yeast10_st_GeneNet-0.1-1.txt
- PriorNetworks/Given_Yeast10_st_GeneNet-0.1-2.txt
- PriorNetworks/Given_Yeast10_st_GeneNet-0.1-3.txt
- PriorNetworks/Given_Yeast10_st_GeneNet-0.1-4.txt
