# Supplementary material for: Genomic data assimilation using a higher moment filtering technique for restoration of gene regulatory networks
Source: BMC Syst Biol. 2015 Mar 13;9:14. doi: 10.1186/s12918-015-0154-2 (PMC4371723; doi:10.1186/s12918-015-0154-2)
Supplement: Additional file 5 — The synthetic data from WNT5A and a yeast cell-cycle networks. The six synthetic data from WNT5A and a yeast cell-cycle networks, their parameter values and the original networks are included in the file. [file 12918_2015_154_MOESM5_ESM.zip › SimulationData/WNT5A-Stable30-effect1_10nodes_ID0-0.txt]

0.702969797676338	-0.376401513168191	0.000000000000000	0.000000000000000	0.000000000000000	0.000000000000000	-0.273981070383401	0.123069914474861	0.000000000000000	0.000000000000000
0.389591571628860	0.737862511653329	0.000000000000000	0.000000000000000	0.000000000000000	-0.213164507316458	0.000000000000000	0.000000000000000	0.000000000000000	-0.127974660631871
-0.378343451955096	-0.135129191318728	0.740587565125397	0.000000000000000	0.000000000000000	0.000000000000000	0.000000000000000	0.000000000000000	-0.351093959707918	0.000000000000000
0.000000000000000	0.389548005543607	0.345059270417863	0.712378264733775	0.000000000000000	0.000000000000000	0.347746514889841	0.000000000000000	0.000000000000000	0.000000000000000
0.000000000000000	0.000000000000000	-0.348130655816473	0.394962028386983	0.747618245797302	0.277964533529850	0.000000000000000	0.000000000000000	0.000000000000000	0.000000000000000
-0.286749574994556	0.320502231366373	0.000000000000000	0.000000000000000	0.188180391885685	0.719883347001577	0.000000000000000	0.000000000000000	0.000000000000000	0.000000000000000
0.386385400709824	0.000000000000000	0.000000000000000	-0.138707670620033	0.000000000000000	0.000000000000000	0.775225622375089	-0.174030646216974	0.000000000000000	0.000000000000000
0.123469249973152	0.180592805845285	0.000000000000000	0.000000000000000	0.000000000000000	0.000000000000000	-0.135839295538435	0.738469541608456	0.000000000000000	0.000000000000000
0.000000000000000	0.000000000000000	0.000000000000000	0.000000000000000	0.000000000000000	0.000000000000000	0.122824151404994	0.189389195070995	0.809766788775649	-0.391145693400809
-0.123564587128335	0.360046332326288	0.000000000000000	0.000000000000000	0.000000000000000	0.000000000000000	0.000000000000000	0.000000000000000	0.366679947116022	0.730042363148132
