# Supplementary material for: Genomic data assimilation using a higher moment filtering technique for restoration of gene regulatory networks
Source: BMC Syst Biol. 2015 Mar 13;9:14. doi: 10.1186/s12918-015-0154-2 (PMC4371723; doi:10.1186/s12918-015-0154-2)
Supplement: Additional file 5 — The synthetic data from WNT5A and a yeast cell-cycle networks. The six synthetic data from WNT5A and a yeast cell-cycle networks, their parameter values and the original networks are included in the file. [file 12918_2015_154_MOESM5_ESM.zip › SimulationData/WNT5A-Stable30-effect1_10nodes_ID0-1.txt]

0.753794454648405	0.167170421486314	0.000000000000000	0.000000000000000	0.000000000000000	0.000000000000000	0.438742126495430	0.382109451760383	0.000000000000000	0.000000000000000
-0.263451983811846	0.780233187216726	0.000000000000000	0.000000000000000	0.000000000000000	0.270644029586284	0.000000000000000	0.000000000000000	0.000000000000000	-0.169382096619992
-0.168454957296963	0.425250413213192	0.834793336947870	0.000000000000000	0.000000000000000	0.000000000000000	0.000000000000000	0.000000000000000	-0.400228816744388	0.000000000000000
0.000000000000000	-0.161280245892114	-0.287273964331164	0.710208726436735	0.000000000000000	0.000000000000000	-0.255695007806783	0.000000000000000	0.000000000000000	0.000000000000000
0.000000000000000	0.000000000000000	0.214682361853282	0.219517361448990	0.780115982798351	0.248297524813794	0.000000000000000	0.000000000000000	0.000000000000000	0.000000000000000
0.407332907488278	-0.287591987255099	0.000000000000000	0.000000000000000	-0.364910185812209	0.872929137220777	0.000000000000000	0.000000000000000	0.000000000000000	0.000000000000000
-0.241652894484360	0.000000000000000	0.000000000000000	0.307087104854975	0.000000000000000	0.000000000000000	0.720113303507557	0.178051568692117	0.000000000000000	0.000000000000000
-0.294482719815479	-0.209099488924308	0.000000000000000	0.000000000000000	0.000000000000000	0.000000000000000	0.288653882684266	0.762894759279587	0.000000000000000	0.000000000000000
0.000000000000000	0.000000000000000	0.000000000000000	0.000000000000000	0.000000000000000	0.000000000000000	-0.402278411979405	-0.171154258181507	0.855587695800205	-0.233880833685022
0.191728973639307	0.407331611858865	0.000000000000000	0.000000000000000	0.000000000000000	0.000000000000000	0.000000000000000	0.000000000000000	0.367848526931609	0.858604124710057
