# Supplementary material for: Genomic data assimilation using a higher moment filtering technique for restoration of gene regulatory networks
Source: BMC Syst Biol. 2015 Mar 13;9:14. doi: 10.1186/s12918-015-0154-2 (PMC4371723; doi:10.1186/s12918-015-0154-2)
Supplement: Additional file 5 — The synthetic data from WNT5A and a yeast cell-cycle networks. The six synthetic data from WNT5A and a yeast cell-cycle networks, their parameter values and the original networks are included in the file. [file 12918_2015_154_MOESM5_ESM.zip › SimulationData/WNT5A-Stable30-effect1_10nodes_ID0-2.txt]

0.852969310967393	-0.259992637697418	0.000000000000000	0.000000000000000	0.000000000000000	0.000000000000000	0.357301084176828	-0.275310400302185	0.000000000000000	0.000000000000000
0.390160623999576	0.788224374103407	0.000000000000000	0.000000000000000	0.000000000000000	-0.379645610554953	0.000000000000000	0.000000000000000	0.000000000000000	-0.195257629783959
-0.363483536469353	0.311631618329092	0.703081366020453	0.000000000000000	0.000000000000000	0.000000000000000	0.000000000000000	0.000000000000000	0.357082762886796	0.000000000000000
0.000000000000000	-0.266496422569145	-0.312576441014216	0.788996418715201	0.000000000000000	0.000000000000000	0.309670783249085	0.000000000000000	0.000000000000000	0.000000000000000
0.000000000000000	0.000000000000000	0.420855579290529	0.365505152490208	0.773222342130326	0.235756091109468	0.000000000000000	0.000000000000000	0.000000000000000	0.000000000000000
0.203613221079358	0.196216566663756	0.000000000000000	0.000000000000000	0.216796210409692	0.707974083906596	0.000000000000000	0.000000000000000	0.000000000000000	0.000000000000000
-0.259628354733593	0.000000000000000	0.000000000000000	0.208016785171533	0.000000000000000	0.000000000000000	0.701072257627570	-0.404023182180835	0.000000000000000	0.000000000000000
0.382906363088149	-0.331984780962307	0.000000000000000	0.000000000000000	0.000000000000000	0.000000000000000	0.352433001540950	0.762379300247772	0.000000000000000	0.000000000000000
0.000000000000000	0.000000000000000	0.000000000000000	0.000000000000000	0.000000000000000	0.000000000000000	-0.332006964534014	-0.387371681315225	0.747412773304262	-0.287855755338582
0.276220933601493	-0.316879860603868	0.000000000000000	0.000000000000000	0.000000000000000	0.000000000000000	0.000000000000000	0.000000000000000	0.369299043762431	0.807297068009195
