# Supplementary material for: Genomic data assimilation using a higher moment filtering technique for restoration of gene regulatory networks
Source: BMC Syst Biol. 2015 Mar 13;9:14. doi: 10.1186/s12918-015-0154-2 (PMC4371723; doi:10.1186/s12918-015-0154-2)
Supplement: Additional file 5 — The synthetic data from WNT5A and a yeast cell-cycle networks. The six synthetic data from WNT5A and a yeast cell-cycle networks, their parameter values and the original networks are included in the file. [file 12918_2015_154_MOESM5_ESM.zip › SimulationData/WNT5A-Stable30-effect1_10nodes_ID0-3.txt]

0.730984594705975	0.280604746632827	0.000000000000000	0.000000000000000	0.000000000000000	0.000000000000000	-0.180152541276025	0.395362619580281	0.000000000000000	0.000000000000000
-0.387898359695764	0.863933461261375	0.000000000000000	0.000000000000000	0.000000000000000	-0.375294426345428	0.000000000000000	0.000000000000000	0.000000000000000	-0.425243369912802
0.306030335850110	0.284276143177276	0.863601941524411	0.000000000000000	0.000000000000000	0.000000000000000	0.000000000000000	0.000000000000000	0.244495863407007	0.000000000000000
0.000000000000000	-0.227376283875803	0.258295748266435	0.831576569661628	0.000000000000000	0.000000000000000	0.300864034647335	0.000000000000000	0.000000000000000	0.000000000000000
0.000000000000000	0.000000000000000	-0.262887139400696	-0.204979788329268	0.885993040509705	0.325001188597972	0.000000000000000	0.000000000000000	0.000000000000000	0.000000000000000
-0.258414901649078	0.201935156921387	0.000000000000000	0.000000000000000	-0.377698649876008	0.737977142270446	0.000000000000000	0.000000000000000	0.000000000000000	0.000000000000000
-0.217034456030727	0.000000000000000	0.000000000000000	-0.256552167582874	0.000000000000000	0.000000000000000	0.799224613450143	-0.197523157220405	0.000000000000000	0.000000000000000
-0.433469417179136	-0.359583033187795	0.000000000000000	0.000000000000000	0.000000000000000	0.000000000000000	-0.268288248267756	0.700143419182531	0.000000000000000	0.000000000000000
0.000000000000000	0.000000000000000	0.000000000000000	0.000000000000000	0.000000000000000	0.000000000000000	-0.178903986120662	0.305023424438113	0.848198507113918	-0.311122521451207
-0.174185029851828	0.420184927968510	0.000000000000000	0.000000000000000	0.000000000000000	0.000000000000000	0.000000000000000	0.000000000000000	0.427202889645416	0.824956774019160
