# Supplementary material for: Genomic data assimilation using a higher moment filtering technique for restoration of gene regulatory networks
Source: BMC Syst Biol. 2015 Mar 13;9:14. doi: 10.1186/s12918-015-0154-2 (PMC4371723; doi:10.1186/s12918-015-0154-2)
Supplement: Additional file 5 — The synthetic data from WNT5A and a yeast cell-cycle networks. The six synthetic data from WNT5A and a yeast cell-cycle networks, their parameter values and the original networks are included in the file. [file 12918_2015_154_MOESM5_ESM.zip › SimulationData/WNT5A-Stable30-effect1_10nodes_ID0-4.txt]

0.808846545533886	0.419108806010358	0.000000000000000	0.000000000000000	0.000000000000000	0.000000000000000	-0.313746118633838	0.206126960035209	0.000000000000000	0.000000000000000
-0.345240219765018	0.887269564421222	0.000000000000000	0.000000000000000	0.000000000000000	0.438438989215425	0.000000000000000	0.000000000000000	0.000000000000000	-0.184161899572612
-0.434641071372282	0.359825980525529	0.852452057441841	0.000000000000000	0.000000000000000	0.000000000000000	0.000000000000000	0.000000000000000	0.344440003899025	0.000000000000000
0.000000000000000	0.340624703939775	-0.210182443624429	0.701356007397498	0.000000000000000	0.000000000000000	0.291645616483666	0.000000000000000	0.000000000000000	0.000000000000000
0.000000000000000	0.000000000000000	-0.410060000385436	0.437775483617348	0.813927004494443	-0.166474115015160	0.000000000000000	0.000000000000000	0.000000000000000	0.000000000000000
0.381104322786692	-0.338057588680542	0.000000000000000	0.000000000000000	-0.187337582278078	0.894005803228623	0.000000000000000	0.000000000000000	0.000000000000000	0.000000000000000
0.405253034061292	0.000000000000000	0.000000000000000	-0.277468580480584	0.000000000000000	0.000000000000000	0.749345225478571	-0.251806823259384	0.000000000000000	0.000000000000000
-0.218158624047035	0.185922726643680	0.000000000000000	0.000000000000000	0.000000000000000	0.000000000000000	0.229032941255470	0.791599768575155	0.000000000000000	0.000000000000000
0.000000000000000	0.000000000000000	0.000000000000000	0.000000000000000	0.000000000000000	0.000000000000000	-0.273727422155103	0.206146850938682	0.748129126043988	0.277540832596766
-0.319571422085535	0.193493938116793	0.000000000000000	0.000000000000000	0.000000000000000	0.000000000000000	0.000000000000000	0.000000000000000	-0.195462107694439	0.810236723315990
