# Supplementary material for: Genomic data assimilation using a higher moment filtering technique for restoration of gene regulatory networks
Source: BMC Syst Biol. 2015 Mar 13;9:14. doi: 10.1186/s12918-015-0154-2 (PMC4371723; doi:10.1186/s12918-015-0154-2)
Supplement: Additional file 5 — The synthetic data from WNT5A and a yeast cell-cycle networks. The six synthetic data from WNT5A and a yeast cell-cycle networks, their parameter values and the original networks are included in the file. [file 12918_2015_154_MOESM5_ESM.zip › SimulationData/WNT5A-Stable30-effect2_10nodes_ID0-0.txt]

0.000000000000000	1.000000000000000	6.000000000000000	0.140484113831627
0.000000000000000	1.000000000000000	7.000000000000000	-0.045023192987244
0.000000000000000	6.000000000000000	7.000000000000000	0.128171134309074
1.000000000000000	0.000000000000000	5.000000000000000	0.185269233817404
1.000000000000000	0.000000000000000	9.000000000000000	0.168731861714524
1.000000000000000	5.000000000000000	9.000000000000000	0.114166453796179
2.000000000000000	0.000000000000000	1.000000000000000	0.108185693081407
2.000000000000000	0.000000000000000	8.000000000000000	-0.083810748700544
2.000000000000000	1.000000000000000	8.000000000000000	-0.132985099668567
3.000000000000000	1.000000000000000	2.000000000000000	-0.167421013120698
3.000000000000000	1.000000000000000	6.000000000000000	0.146644424981012
3.000000000000000	2.000000000000000	6.000000000000000	-0.171219057406641
4.000000000000000	2.000000000000000	3.000000000000000	0.135026505660092
4.000000000000000	2.000000000000000	5.000000000000000	0.091002319874033
4.000000000000000	3.000000000000000	5.000000000000000	-0.167360111525293
5.000000000000000	0.000000000000000	1.000000000000000	0.044838266518615
5.000000000000000	0.000000000000000	4.000000000000000	-0.092780305191396
5.000000000000000	1.000000000000000	4.000000000000000	0.063062562905256
6.000000000000000	0.000000000000000	3.000000000000000	0.064538956452800
6.000000000000000	0.000000000000000	7.000000000000000	-0.186588608829213
6.000000000000000	3.000000000000000	7.000000000000000	-0.137103500674921
7.000000000000000	0.000000000000000	1.000000000000000	0.138957304443535
7.000000000000000	0.000000000000000	6.000000000000000	-0.165241480928804
7.000000000000000	1.000000000000000	6.000000000000000	0.172431755851825
8.000000000000000	6.000000000000000	7.000000000000000	0.138462976992845
8.000000000000000	6.000000000000000	9.000000000000000	-0.108175794532639
8.000000000000000	7.000000000000000	9.000000000000000	-0.083655529623556
9.000000000000000	0.000000000000000	1.000000000000000	0.150454107260475
9.000000000000000	0.000000000000000	8.000000000000000	0.156626226222054
9.000000000000000	1.000000000000000	8.000000000000000	0.040083111082952
