# Supplementary material for: Genomic data assimilation using a higher moment filtering technique for restoration of gene regulatory networks
Source: BMC Syst Biol. 2015 Mar 13;9:14. doi: 10.1186/s12918-015-0154-2 (PMC4371723; doi:10.1186/s12918-015-0154-2)
Supplement: Additional file 5 — The synthetic data from WNT5A and a yeast cell-cycle networks. The six synthetic data from WNT5A and a yeast cell-cycle networks, their parameter values and the original networks are included in the file. [file 12918_2015_154_MOESM5_ESM.zip › SimulationData/WNT5A-Stable30-effect2_10nodes_ID0-1.txt]

0.000000000000000	1.000000000000000	6.000000000000000	0.128325821676843
0.000000000000000	1.000000000000000	7.000000000000000	-0.142659052750285
0.000000000000000	6.000000000000000	7.000000000000000	-0.098388061970583
1.000000000000000	0.000000000000000	5.000000000000000	-0.145252181556533
1.000000000000000	0.000000000000000	9.000000000000000	0.167864342480327
1.000000000000000	5.000000000000000	9.000000000000000	-0.117111258904510
2.000000000000000	0.000000000000000	1.000000000000000	-0.173174351353569
2.000000000000000	0.000000000000000	8.000000000000000	0.065108537470294
2.000000000000000	1.000000000000000	8.000000000000000	-0.160535944551598
3.000000000000000	1.000000000000000	2.000000000000000	-0.060356369059029
3.000000000000000	1.000000000000000	6.000000000000000	0.054669825509167
3.000000000000000	2.000000000000000	6.000000000000000	0.076260429581340
4.000000000000000	2.000000000000000	3.000000000000000	-0.065749197341588
4.000000000000000	2.000000000000000	5.000000000000000	-0.063559604936061
4.000000000000000	3.000000000000000	5.000000000000000	-0.089173254526812
5.000000000000000	0.000000000000000	1.000000000000000	0.066482506864785
5.000000000000000	0.000000000000000	4.000000000000000	-0.144461239140606
5.000000000000000	1.000000000000000	4.000000000000000	-0.081871067603386
6.000000000000000	0.000000000000000	3.000000000000000	-0.138016030144835
6.000000000000000	0.000000000000000	7.000000000000000	0.097734258449704
6.000000000000000	3.000000000000000	7.000000000000000	0.167376735513963
7.000000000000000	0.000000000000000	1.000000000000000	0.073432521047490
7.000000000000000	0.000000000000000	6.000000000000000	-0.190647906579743
7.000000000000000	1.000000000000000	6.000000000000000	-0.052112352455508
8.000000000000000	6.000000000000000	7.000000000000000	0.050226078072497
8.000000000000000	6.000000000000000	9.000000000000000	0.195686404198033
8.000000000000000	7.000000000000000	9.000000000000000	0.059828600155441
9.000000000000000	0.000000000000000	1.000000000000000	-0.126300826472302
9.000000000000000	0.000000000000000	8.000000000000000	-0.185494734153977
9.000000000000000	1.000000000000000	8.000000000000000	-0.129039440817343
