# Supplementary material for: Genomic data assimilation using a higher moment filtering technique for restoration of gene regulatory networks
Source: BMC Syst Biol. 2015 Mar 13;9:14. doi: 10.1186/s12918-015-0154-2 (PMC4371723; doi:10.1186/s12918-015-0154-2)
Supplement: Additional file 5 — The synthetic data from WNT5A and a yeast cell-cycle networks. The six synthetic data from WNT5A and a yeast cell-cycle networks, their parameter values and the original networks are included in the file. [file 12918_2015_154_MOESM5_ESM.zip › SimulationData/WNT5A-Stable30-effect2_10nodes_ID0-2.txt]

0.000000000000000	1.000000000000000	6.000000000000000	0.079619795197817
0.000000000000000	1.000000000000000	7.000000000000000	0.089517942815779
0.000000000000000	6.000000000000000	7.000000000000000	-0.168757732226683
1.000000000000000	0.000000000000000	5.000000000000000	0.090009279108705
1.000000000000000	0.000000000000000	9.000000000000000	0.187308470594081
1.000000000000000	5.000000000000000	9.000000000000000	0.075098725351524
2.000000000000000	0.000000000000000	1.000000000000000	0.150216867313078
2.000000000000000	0.000000000000000	8.000000000000000	-0.075263711388884
2.000000000000000	1.000000000000000	8.000000000000000	-0.060614489103799
3.000000000000000	1.000000000000000	2.000000000000000	0.127759634217630
3.000000000000000	1.000000000000000	6.000000000000000	-0.052415142698609
3.000000000000000	2.000000000000000	6.000000000000000	0.157719501330048
4.000000000000000	2.000000000000000	3.000000000000000	-0.143491875642968
4.000000000000000	2.000000000000000	5.000000000000000	-0.180629507625774
4.000000000000000	3.000000000000000	5.000000000000000	-0.104302067443192
5.000000000000000	0.000000000000000	1.000000000000000	0.175736187723949
5.000000000000000	0.000000000000000	4.000000000000000	-0.113811015461842
5.000000000000000	1.000000000000000	4.000000000000000	0.115361965710137
6.000000000000000	0.000000000000000	3.000000000000000	0.191736056844676
6.000000000000000	0.000000000000000	7.000000000000000	-0.123069363396598
6.000000000000000	3.000000000000000	7.000000000000000	0.107714936710969
7.000000000000000	0.000000000000000	1.000000000000000	-0.187186031166855
7.000000000000000	0.000000000000000	6.000000000000000	-0.118878106029061
7.000000000000000	1.000000000000000	6.000000000000000	0.186988382494987
8.000000000000000	6.000000000000000	7.000000000000000	-0.086949973992170
8.000000000000000	6.000000000000000	9.000000000000000	0.109418191626391
8.000000000000000	7.000000000000000	9.000000000000000	0.135189784684141
9.000000000000000	0.000000000000000	1.000000000000000	-0.169956223360052
9.000000000000000	0.000000000000000	8.000000000000000	-0.196556927058939
9.000000000000000	1.000000000000000	8.000000000000000	0.082629819922817
