# Supplementary material for: Genomic data assimilation using a higher moment filtering technique for restoration of gene regulatory networks
Source: BMC Syst Biol. 2015 Mar 13;9:14. doi: 10.1186/s12918-015-0154-2 (PMC4371723; doi:10.1186/s12918-015-0154-2)
Supplement: Additional file 5 — The synthetic data from WNT5A and a yeast cell-cycle networks. The six synthetic data from WNT5A and a yeast cell-cycle networks, their parameter values and the original networks are included in the file. [file 12918_2015_154_MOESM5_ESM.zip › SimulationData/WNT5A-Stable30-effect2_10nodes_ID0-3.txt]

0.000000000000000	1.000000000000000	6.000000000000000	-0.059878482533242
0.000000000000000	1.000000000000000	7.000000000000000	0.047348822815055
0.000000000000000	6.000000000000000	7.000000000000000	-0.147298409083402
1.000000000000000	0.000000000000000	5.000000000000000	-0.094561324265735
1.000000000000000	0.000000000000000	9.000000000000000	0.168769546188907
1.000000000000000	5.000000000000000	9.000000000000000	0.051331792066707
2.000000000000000	0.000000000000000	1.000000000000000	0.150535537556753
2.000000000000000	0.000000000000000	8.000000000000000	0.151300239941747
2.000000000000000	1.000000000000000	8.000000000000000	-0.049655063334836
3.000000000000000	1.000000000000000	2.000000000000000	0.099654553969017
3.000000000000000	1.000000000000000	6.000000000000000	0.099818152214286
3.000000000000000	2.000000000000000	6.000000000000000	0.190067658019866
4.000000000000000	2.000000000000000	3.000000000000000	0.111187932317820
4.000000000000000	2.000000000000000	5.000000000000000	0.106700465391660
4.000000000000000	3.000000000000000	5.000000000000000	-0.065297315531875
5.000000000000000	0.000000000000000	1.000000000000000	-0.156171533661809
5.000000000000000	0.000000000000000	4.000000000000000	0.082585695242168
5.000000000000000	1.000000000000000	4.000000000000000	0.196610517966236
6.000000000000000	0.000000000000000	3.000000000000000	-0.080648706299093
6.000000000000000	0.000000000000000	7.000000000000000	0.093136685200947
6.000000000000000	3.000000000000000	7.000000000000000	0.148089990779578
7.000000000000000	0.000000000000000	1.000000000000000	-0.121635500790346
7.000000000000000	0.000000000000000	6.000000000000000	0.135975138047255
7.000000000000000	1.000000000000000	6.000000000000000	0.199605928664028
8.000000000000000	6.000000000000000	7.000000000000000	-0.082691368565784
8.000000000000000	6.000000000000000	9.000000000000000	0.046467573348446
8.000000000000000	7.000000000000000	9.000000000000000	-0.068657566789075
9.000000000000000	0.000000000000000	1.000000000000000	0.103187152163462
9.000000000000000	0.000000000000000	8.000000000000000	-0.190090237655908
9.000000000000000	1.000000000000000	8.000000000000000	0.155159006945693
