# Supplementary material for: Genomic data assimilation using a higher moment filtering technique for restoration of gene regulatory networks
Source: BMC Syst Biol. 2015 Mar 13;9:14. doi: 10.1186/s12918-015-0154-2 (PMC4371723; doi:10.1186/s12918-015-0154-2)
Supplement: Additional file 5 — The synthetic data from WNT5A and a yeast cell-cycle networks. The six synthetic data from WNT5A and a yeast cell-cycle networks, their parameter values and the original networks are included in the file. [file 12918_2015_154_MOESM5_ESM.zip › SimulationData/WNT5A-Stable30-effect2_10nodes_ID0-4.txt]

0.000000000000000	1.000000000000000	6.000000000000000	0.139090889866941
0.000000000000000	1.000000000000000	7.000000000000000	-0.182105081807189
0.000000000000000	6.000000000000000	7.000000000000000	0.193081204861210
1.000000000000000	0.000000000000000	5.000000000000000	-0.102476623549179
1.000000000000000	0.000000000000000	9.000000000000000	-0.198747118434901
1.000000000000000	5.000000000000000	9.000000000000000	0.098119282648579
2.000000000000000	0.000000000000000	1.000000000000000	-0.191358846490843
2.000000000000000	0.000000000000000	8.000000000000000	-0.194587155121741
2.000000000000000	1.000000000000000	8.000000000000000	-0.192892324664929
3.000000000000000	1.000000000000000	2.000000000000000	-0.157830611934847
3.000000000000000	1.000000000000000	6.000000000000000	0.084949314696300
3.000000000000000	2.000000000000000	6.000000000000000	-0.125718871934908
4.000000000000000	2.000000000000000	3.000000000000000	0.157993202779208
4.000000000000000	2.000000000000000	5.000000000000000	-0.169896958642876
4.000000000000000	3.000000000000000	5.000000000000000	0.130212658947730
5.000000000000000	0.000000000000000	1.000000000000000	-0.192886784928185
5.000000000000000	0.000000000000000	4.000000000000000	0.120793151552245
5.000000000000000	1.000000000000000	4.000000000000000	0.188265053951862
6.000000000000000	0.000000000000000	3.000000000000000	0.147623427460951
6.000000000000000	0.000000000000000	7.000000000000000	0.054914430746513
6.000000000000000	3.000000000000000	7.000000000000000	-0.076192852574434
7.000000000000000	0.000000000000000	1.000000000000000	-0.169246001918155
7.000000000000000	0.000000000000000	6.000000000000000	-0.153979297633120
7.000000000000000	1.000000000000000	6.000000000000000	0.091088412514316
8.000000000000000	6.000000000000000	7.000000000000000	0.066722870076624
8.000000000000000	6.000000000000000	9.000000000000000	0.185042811600270
8.000000000000000	7.000000000000000	9.000000000000000	-0.051719304006489
9.000000000000000	0.000000000000000	1.000000000000000	0.103343598958162
9.000000000000000	0.000000000000000	8.000000000000000	-0.162209026173536
9.000000000000000	1.000000000000000	8.000000000000000	0.183970533358512
