# Supplementary material for: Genomic data assimilation using a higher moment filtering technique for restoration of gene regulatory networks
Source: BMC Syst Biol. 2015 Mar 13;9:14. doi: 10.1186/s12918-015-0154-2 (PMC4371723; doi:10.1186/s12918-015-0154-2)
Supplement: Additional file 5 — The synthetic data from WNT5A and a yeast cell-cycle networks. The six synthetic data from WNT5A and a yeast cell-cycle networks, their parameter values and the original networks are included in the file. [file 12918_2015_154_MOESM5_ESM.zip › SimulationData/WNT5A-Stable30-input_10nodes_ID0-2.txt]

0.136638538885104
0.234468083174539
0.142400270374605
0.152880179599290
0.056977988755264
0.207313205355389
0.230032318926264
0.157090124196525
0.122015601739231
0.056334156638410
