# Supplementary material for: Genomic data assimilation using a higher moment filtering technique for restoration of gene regulatory networks
Source: BMC Syst Biol. 2015 Mar 13;9:14. doi: 10.1186/s12918-015-0154-2 (PMC4371723; doi:10.1186/s12918-015-0154-2)
Supplement: Additional file 5 — The synthetic data from WNT5A and a yeast cell-cycle networks. The six synthetic data from WNT5A and a yeast cell-cycle networks, their parameter values and the original networks are included in the file. [file 12918_2015_154_MOESM5_ESM.zip › SimulationData/WNT5A-Stable30-obsData_norm_10nodes_Noise0.01-0.3ID0-2.txt]

Time	1.000000000000000	2.000000000000000	3.000000000000000	4.000000000000000	5.000000000000000	6.000000000000000	7.000000000000000	8.000000000000000	9.000000000000000	10.000000000000000	11.000000000000000	12.000000000000000	13.000000000000000	14.000000000000000	15.000000000000000	16.000000000000000	17.000000000000000	18.000000000000000	19.000000000000000	20.000000000000000	21.000000000000000	22.000000000000000	23.000000000000000	24.000000000000000	25.000000000000000	26.000000000000000	27.000000000000000	28.000000000000000	29.000000000000000	30.000000000000000	1.000000000000000	2.000000000000000	3.000000000000000	4.000000000000000	5.000000000000000	6.000000000000000	7.000000000000000	8.000000000000000	9.000000000000000	10.000000000000000	11.000000000000000	12.000000000000000	13.000000000000000	14.000000000000000	15.000000000000000	16.000000000000000	17.000000000000000	18.000000000000000	19.000000000000000
Rep	1.000000000000000	1.000000000000000	1.000000000000000	1.000000000000000	1.000000000000000	1.000000000000000	1.000000000000000	1.000000000000000	1.000000000000000	1.000000000000000	1.000000000000000	1.000000000000000	1.000000000000000	1.000000000000000	1.000000000000000	1.000000000000000	1.000000000000000	1.000000000000000	1.000000000000000	1.000000000000000	1.000000000000000	1.000000000000000	1.000000000000000	1.000000000000000	1.000000000000000	1.000000000000000	1.000000000000000	1.000000000000000	1.000000000000000	1.000000000000000	2.000000000000000	2.000000000000000	2.000000000000000	2.000000000000000	2.000000000000000	2.000000000000000	2.000000000000000	2.000000000000000	2.000000000000000	2.000000000000000	2.000000000000000	2.000000000000000	2.000000000000000	2.000000000000000	2.000000000000000	2.000000000000000	2.000000000000000	2.000000000000000	2.000000000000000
Node0	1.303755254976338	1.435940970292905	0.878018942181870	0.025377346919136	-2.854845030597900	-0.967707867522514	-0.444364125673547	1.203626989510029	-0.628755171627646	0.295223579445718	1.155753331238127	0.160423584840556	-0.242506232130511	-0.632890665451142	-0.411475048857091	0.743427334501131	0.514784740922878	0.158605673518742	-1.140619181775895	0.619555536318735	-0.219269789355262	-0.329103851652850	-2.169383876400107	-0.875030164994734	-1.052672116473319	-0.039216507242201	1.604216636004677	1.538022389190738	-0.121347604178657	-0.219959650723330	1.631592963646706	0.736871324762443	0.522332812822826	-0.494794123956778	-0.710116303445964	-1.531637160821816	-0.661768574284472	-0.021399919484002	0.225030905452518	0.600735213319177	0.123062273090456	-0.120904686050205	-0.415946464864827	-1.714826020261720	-1.316334784482517	-0.843767800537679	0.360184690159172	0.016683063973175	-0.307237149049709
Node1	1.179539518592037	1.070116865240055	1.036149710043169	1.320855438419954	1.011974968247212	1.035851440458854	1.220375950651811	0.570431984181232	-0.367031391610250	-0.218566094077305	0.295201607236160	0.712169961756604	-0.026445711424325	-0.118223379317148	-0.976959932175083	-1.916139609248829	-1.856555490695228	-0.422877362222442	-1.023818260126662	-0.837809997271965	-0.464425957533076	-0.386743859259707	-0.828077755939440	-0.894611433322094	-1.438442353487403	-1.605066608738040	-0.666297713963970	-0.507085401613800	1.801185088599346	1.383181299803370	1.079462820318883	1.420929056007957	1.725698008866412	1.449864638940726	1.193917864887427	0.918691307450643	0.744356967721278	0.103086046986091	-0.590019599446644	-0.446267935979824	0.720490989621341	0.227001760199520	-0.426483902021495	-0.019799243913591	-1.567624782227392	-1.198751483023953	-1.069301684640787	-1.184926373344144	-0.715012276690922
Node2	-0.650974532688974	-0.562342076421303	0.424600712829640	0.566402253706488	0.535546880770733	0.899358481742235	1.108894897469186	2.152869714320771	1.763014037594980	1.146525927690509	1.244903904106778	0.734665009657736	0.701105156364875	0.839538423476667	-0.241454075459243	-0.273747389766005	0.554413340307423	-1.108233798478798	-0.837901396470043	-1.588458348726429	-1.305499530141726	-0.348479913399570	-0.560367674148523	-0.066959659243201	-0.679953392057537	0.064948271413617	-1.580930041561858	-2.006132117279993	-1.544536628679907	-0.348383660680039	-0.754968647076179	0.031981593292073	0.444076742190916	1.068902758329887	1.386850120747494	1.003521527169251	1.345090022985087	1.670566708700856	1.656673432792186	1.599805053510957	1.215109178077214	0.401486841967130	1.124203246325708	-0.096192220680160	0.478497136867285	-0.250181845172469	-0.886168026354503	-0.951999317849407	-1.198739989258729
Node3	1.935860340645949	1.640845112245587	0.732155919891026	-0.475596038469987	0.517633033642983	-0.890354545466136	-0.879271675657150	-0.113544460431055	0.091755067477870	0.853710596734789	0.186148872575745	0.627973886829129	-1.103403644472800	-1.318049758953118	-1.740038496786554	-1.429208076213946	-1.244212386710142	-0.728238124430541	0.342340614106852	-0.537838383181110	0.454570950119087	0.084744554342145	0.595515170919375	-0.218185699928728	0.145942258191044	0.944269288407269	0.854466923463371	1.816107390440605	1.749253162317302	1.164497800294345	0.905045335277912	1.448661540980789	0.527875074547015	1.064704378674041	-0.137512012630416	0.093519765433187	-0.369452631454775	-0.381854719827854	-0.046103039787777	0.124735362695270	-0.146007282368143	-0.374539539999975	-0.698992908706896	-2.057887271135416	-2.111654855217041	-2.222151796096388	-0.697157245313228	-0.902402041014644	-0.443071810656868
Node4	-1.938722911454057	-1.522758245647825	-1.799425362320447	-1.193181389638215	0.034153920296346	0.514905032231295	0.486029965187556	0.992320756860300	1.354019637839893	1.481116700250969	0.476149228941860	0.499085516914812	0.478891573323912	1.512448747506530	1.299001665275721	1.448641746549883	1.527405295199159	0.412298568763855	-0.421528203176101	-0.425885799871505	-0.496382343280755	-1.728542774429968	-0.703511160157353	-0.356277085507421	-0.550573575852044	-0.153297968640291	0.250936538524687	-0.151728923466720	-0.239868395260646	-0.172429542590522	-2.165666357181151	-2.107070170413976	-2.312889214177781	-0.636638411624640	0.306645499810810	-0.369225704045589	0.751239567804241	1.907971138088176	1.725994277808868	0.977471800942135	0.558733730207329	0.343319779766358	0.677461046232638	0.700189282249672	1.278305299098403	1.736227319322391	1.505278625253884	-0.246671693335005	-0.291552947802041
Node5	-1.830678449892732	-0.817173370889870	0.293679898993685	0.534296447015683	0.294410591587275	0.223367517976467	0.497480216718190	0.536501524944839	1.017332398791433	1.492757170342628	1.248798493416360	1.592636369923658	1.289317581392904	1.410884285948522	0.988823395243232	0.580428630017659	0.417912378378698	-1.098612145204650	0.003092401026338	-0.920812269764117	-0.573824185592615	0.239367717161481	-1.267687944817621	-1.477909934069388	-1.129218714675819	-0.503275555625810	-1.149215786697230	-0.895539438490508	0.386337415236155	1.539026022343553	-2.190085464338669	-1.944473883306363	-0.715087170193909	-0.239589695134176	0.271774525775799	-0.000443273117470	0.561776208123257	1.370298970118083	1.289281774632034	1.655205348936383	1.541501464068332	0.972946018677452	1.281056469084932	0.726491671428746	0.786555899617611	0.723386691343418	-0.167385334190509	-0.705029515691798	-1.177564920819197
Node6	1.698242141750027	1.018783549920146	0.335699460379022	0.182438769767231	0.416028441040387	0.805624609193299	0.769223916707022	0.896358445895867	0.916515061586431	0.056757177215440	0.081868983800871	0.181803277489295	-0.443844335678561	-1.036890449730484	-0.216656178505711	-0.377055132649283	-0.164336086487611	-1.102130774338165	-1.745323865412395	-2.480297154986968	-1.895751053162106	-1.441655931770595	-0.925456835291690	-0.596692583406953	0.207764363770047	0.968075920773205	0.745225586842867	0.509146885815304	0.294715881459110	0.425388943769662	1.500040346543919	0.466792570570560	0.168064123027133	0.401189509914953	0.439821665254531	0.858497408704295	1.612192852204429	1.332363695547543	1.059492847374269	1.054150320989983	-0.052706755886000	0.228332901441929	-0.480791228717398	-0.463254070800981	0.146384419200590	-0.476333691127804	-0.542649691798635	-1.588899327008638	-1.757267483953723
Node7	0.849080441318685	1.549116025995603	0.732826685308764	-0.054272029635463	-0.922503212765496	-1.860913723934222	-1.362927341858095	-0.578420281844786	-0.373782771977716	0.255632397964521	-0.624420094604427	0.558804764260894	0.173164625668850	-0.485537872588278	-0.484648130125450	-0.792565286522356	0.087817721200749	1.079348109379180	1.566268509681241	1.466557057407221	0.736141763551308	-0.190644544989400	-0.864131213518480	-0.483723042766219	-1.398466307251776	-0.602377192587862	0.187625752069864	1.050119982986905	0.498049685373087	0.284636961159778	1.123154365329843	1.289426455354910	1.287503500239508	0.440245006293431	-2.154909467243142	-1.985079090311136	-1.582322029955937	-0.431324714874969	-0.376695484605196	-0.078680093119791	0.346654651306582	-0.139434108339528	0.909733562204773	-0.996913993324382	-0.505792350506116	-0.718024696376951	0.474452073406556	0.547306669527045	1.293871688654378
Node8	1.506929871939101	-0.108928649676374	-0.809492563033918	-1.349160043676002	-0.257217769578347	0.841791622716828	2.550501317005222	2.893676032368496	1.426845086430993	1.086606634882694	0.558745999360163	-0.738598147003104	-1.170011589985548	-0.536532897465501	0.002515683456950	-0.045224981047932	-0.364688064953634	-0.105318553349515	-0.012487097793426	0.379856016406373	0.326998950664091	0.250155295213348	-0.093195086224427	-0.275905176093747	-0.551386947310925	0.086026199252608	-0.294703730456697	-0.677858551602336	-1.247870436753372	-1.277943136481406	0.894968078273842	-0.608051092651675	-1.416832908098603	-1.144488849759121	-0.459419874202277	1.970602705108838	2.397517522019208	1.932968260816528	1.485419140540229	1.097346127719647	-0.031962210918353	-0.176914794583423	-0.645863531791629	-0.300031487784584	-0.535225517285514	-0.029138414336909	0.194647093821921	0.475934727754857	-0.372565727406380
Node9	0.751732576116414	-0.311461627577434	-0.812667744512461	-1.715522008464185	-2.519179083738857	-2.614980879659989	-1.738685114412127	-0.091297627411682	0.023708168826727	0.722785627985141	0.765680669670653	-0.239991334178450	0.285806070386866	-0.369556968420020	0.015117526752250	0.098878062582479	0.357918930507872	0.725923971434776	0.802995553014466	0.833767463357496	0.901310878146892	0.568138020384991	1.025161341365277	0.862386754267679	-0.038540694349089	0.307309621500500	1.203926309826362	1.317763645053838	0.713544862476098	-1.110969441817838	-0.102368948985059	-0.409212434877891	-1.065843238239188	-1.531402266965063	-2.363626688066139	-2.823266675426513	-1.585934364513751	-0.573429815809880	-0.113024012978854	0.207177756977203	0.840028320734850	0.120170989240194	0.137715458191313	-0.297311703822764	-0.257731958660442	-0.309948214038382	0.282884161421464	0.054368582656582	1.299321203165558
[truncated: 41 more columns]
