# Supplementary material for: Genomic data assimilation using a higher moment filtering technique for restoration of gene regulatory networks
Source: BMC Syst Biol. 2015 Mar 13;9:14. doi: 10.1186/s12918-015-0154-2 (PMC4371723; doi:10.1186/s12918-015-0154-2)
Supplement: Additional file 5 — The synthetic data from WNT5A and a yeast cell-cycle networks. The six synthetic data from WNT5A and a yeast cell-cycle networks, their parameter values and the original networks are included in the file. [file 12918_2015_154_MOESM5_ESM.zip › SimulationData/WNT5A-Stable30-obsData_norm_10nodes_Noise0.01-0.3ID0-4.txt]

Time	1.000000000000000	2.000000000000000	3.000000000000000	4.000000000000000	5.000000000000000	6.000000000000000	7.000000000000000	8.000000000000000	9.000000000000000	10.000000000000000	11.000000000000000	12.000000000000000	13.000000000000000	14.000000000000000	15.000000000000000	16.000000000000000	17.000000000000000	18.000000000000000	19.000000000000000	20.000000000000000	21.000000000000000	22.000000000000000	23.000000000000000	24.000000000000000	25.000000000000000	26.000000000000000	27.000000000000000	28.000000000000000	29.000000000000000	30.000000000000000	1.000000000000000	2.000000000000000	3.000000000000000	4.000000000000000	5.000000000000000	6.000000000000000	7.000000000000000	8.000000000000000	9.000000000000000	10.000000000000000	11.000000000000000	12.000000000000000	13.000000000000000	14.000000000000000	15.000000000000000	16.000000000000000	17.000000000000000	18.000000000000000	19.000000000000000
Rep	1.000000000000000	1.000000000000000	1.000000000000000	1.000000000000000	1.000000000000000	1.000000000000000	1.000000000000000	1.000000000000000	1.000000000000000	1.000000000000000	1.000000000000000	1.000000000000000	1.000000000000000	1.000000000000000	1.000000000000000	1.000000000000000	1.000000000000000	1.000000000000000	1.000000000000000	1.000000000000000	1.000000000000000	1.000000000000000	1.000000000000000	1.000000000000000	1.000000000000000	1.000000000000000	1.000000000000000	1.000000000000000	1.000000000000000	1.000000000000000	2.000000000000000	2.000000000000000	2.000000000000000	2.000000000000000	2.000000000000000	2.000000000000000	2.000000000000000	2.000000000000000	2.000000000000000	2.000000000000000	2.000000000000000	2.000000000000000	2.000000000000000	2.000000000000000	2.000000000000000	2.000000000000000	2.000000000000000	2.000000000000000	2.000000000000000
Node0	-1.697620461526245	-1.186430514931831	0.355192740055447	1.441722195578613	1.526343672884561	1.318396743419964	0.474031225899853	1.706673228361900	1.725654762663920	0.923315072676711	-0.788385128541075	-2.160576734262586	-1.069929990018163	0.372588641631985	0.723896808627562	0.421962865346621	-0.353349287876348	0.197549979383282	0.925390126883630	0.850229912609485	0.036384164550620	0.259921753387894	-1.813290133606706	-1.822758863359264	-2.299635997981040	0.177415641153161	-0.069348988147562	0.400067384500603	0.654664892339476	1.186577036324821	-1.308152248979197	-2.115183704316287	0.026965409614824	1.335658197113827	0.699777025531484	-0.164100360527689	0.342803988026830	0.211405601382214	1.198663830871555	-0.249496212242505	-0.384104507228299	-1.714683207996162	-0.881575200603041	0.035865790543193	-0.081925324165047	-0.089471924465962	0.224098613471711	0.450428778122464	0.040369135917994
Node1	-0.077311439519539	0.713596994931628	0.714518093898134	1.543865800959245	1.282683766443658	0.556332689784904	0.330387038491114	-0.052249208901061	-0.953714537527239	-1.380391950800110	-0.494552988761344	0.273727755896194	0.729400066201148	1.415198959460420	0.686867973176148	0.822352606861282	0.731651679042385	-0.593582462996486	-1.765599684172104	-1.453768523242805	-2.116935314406418	-1.185547302362350	-0.853482077674519	-0.201472128834531	-0.100294113414545	-0.111195598837837	0.440817913384219	0.726170623798499	0.703460365910996	0.208446453497411	0.988760004467539	0.500405053168394	1.195955022870705	1.082282505661689	1.654883631889653	0.714147692397228	-0.320498528313738	-0.710152243534305	-2.060889296424931	-1.724554164430258	-0.675984211960772	-0.173323240815464	0.478506965349447	1.239627077540509	1.029216550079505	1.264815664104269	0.593877105570178	-0.453917609774547	-1.141844374332447
Node2	-1.172664371276440	-0.267292275439556	0.485158666396365	1.042188006177269	2.016833836973444	1.757673074264468	1.650453067512519	0.549404890972093	0.303356345121210	-0.098990590830717	-1.432848198246653	-0.812378424920668	-0.324833809803812	-1.460342447197424	-0.663425562164333	0.132069782357640	0.980810094347451	0.025952234527966	1.278874112399784	-0.591314242680699	0.419646358365780	-0.053266676101188	-0.068778605421888	-1.414493717926007	-1.271413271336356	-1.032778477427207	-1.762605286119282	0.105464673156700	-0.682021856015531	0.037722091280640	0.032217876118948	-0.760116066932389	0.180022144546971	0.712300224195693	2.348570062834109	1.871071468843852	1.530374754452522	0.844071409753400	0.078419056775115	0.348461580650347	-0.543686103960264	-1.452232339010403	-1.289083898377160	-1.022095567450056	-0.114067897591525	0.086593385493963	0.316865089308989	0.899548029729654	1.746677596319408
Node3	-1.917052449438621	0.020797832065505	0.490719463857661	1.607172056988219	0.014445879901478	-0.714718634356841	-1.692948194992431	-0.476123886131322	-0.870133785170147	-0.995591243315291	-1.149024244276865	-1.809775709504932	0.667362925975726	2.207405822644042	1.880588806491388	0.442779530519416	0.355123653600545	-0.356775932586358	-0.780616351318851	-0.426869480728406	-0.575439699583173	-0.235027891245250	-1.091715734764604	-0.829197037924610	-0.446405539227798	0.587798270535388	0.568633111592583	1.317911918720480	0.730415420227939	0.838608033271140	-1.003588911082883	-0.184140119237933	0.370867365939656	0.380687178905847	0.356068800720745	-0.776918198356718	-0.807715822101339	-0.769018806920345	-1.446662115507376	-1.049429303343108	-1.091625330491402	-0.804457298040863	1.223548003021879	1.162812449438553	1.382857717864588	1.870085609874069	0.143548084864644	0.413998044011720	-0.460125911355392
Node4	1.369053621194876	-0.229119919465350	-0.544088163694997	0.005337085675719	0.778594862580759	0.754095431909206	0.844963645935655	0.871644020963718	0.251749356652745	-0.142433293132549	-1.411617172656616	-1.095777594692161	-1.348154543843568	-1.423568796251784	-1.014636214058409	0.278013949736410	1.588692144315643	1.478532781269728	1.634075759038089	1.398516155998576	0.334464418436583	0.345887565269025	-0.395257294278225	-0.633386394617293	-0.933068850090369	-1.455826108462655	-0.595057119783229	0.159732165783550	0.584116206522136	0.435253343294722	1.172943271215396	-0.497551827254985	-0.359086309021519	-0.874752601949567	0.802358851713945	0.401973009197705	0.359923944662060	1.001869867231717	0.704457131829064	0.034043165707367	-0.528424508379280	-1.412623359289911	-2.291178739457235	-1.257280687068228	-1.223114846859133	-0.005951005322157	0.499050813670186	1.278878229837194	1.376763901316021
Node5	0.971565519692825	0.932628296997867	0.113764495330637	-0.024148606096597	-1.145481314969070	-2.032307966577448	-1.990272486029526	-1.055918787920751	-0.840717560505384	0.810516012877145	1.369734348667421	1.227310858893969	1.473691616665334	0.924304782142939	-0.059013704563205	-1.261349818745433	-1.418929271100009	-1.535603822030478	-1.334943004757624	-0.499931177277520	0.535853233862111	0.680661502624051	0.755105626613296	0.568841051223158	0.484816338779932	0.528596695175833	0.864026281576794	0.167559317458065	-0.179903383032993	-0.701201669856880	0.797570378169619	0.932483693523903	0.082762764018950	-0.787768397308108	-1.353519248376178	-0.915060905433218	-2.087224736297192	-1.208064977903345	-0.103945509916100	0.311709765076526	1.007896961656082	1.275979338649958	1.683370966994517	1.228392567653624	-0.212932997342629	-1.741715442808310	-1.189456674932428	-1.107809642789768	-0.925688909385021
Node6	2.365131021698013	1.823586310053245	1.355048261737483	-0.449802819359745	-1.378523787076662	-0.603355235705328	-0.321089295750253	-0.366222455418406	1.133749777061663	0.933949155467988	0.978666125187018	1.078789458752284	1.089836832410284	-0.425362723345933	-1.643007190171556	-1.140440015502307	-1.870815796356576	-1.863107373157018	-0.973241562585957	-0.254628652275046	-0.122438264184687	0.970758691250347	0.251515517665284	0.160972376035951	0.075813409372031	0.353122720489324	-0.250723840175786	-0.727936520773950	-0.235468003593966	-0.908635029403484	2.112362681798897	2.656744374837023	1.854217890944312	-0.199499611449521	-0.791620030727202	-0.805476369309119	-0.280830220110945	0.835732700935480	1.284305596649464	0.026245097982252	0.848134220151625	0.789219126810609	0.454023710552553	-0.038958764466159	-1.325573674835615	-1.080687444673039	-1.787857284007026	-1.820533512791042	-0.825113102406283
Node7	-0.559826349184312	-0.293819622307124	1.715398208560857	2.238928248141602	0.824369653387944	0.997252844176939	0.464745440602299	-0.047664626651303	-0.819100438032303	-0.884076166131559	-0.633415107084003	-0.835294444007458	0.366085764811502	1.289192240466991	1.636613556881349	0.201012412396965	1.018691803471608	-1.176661844292299	-0.477083749526965	-0.113813442069967	-0.776174747173072	-1.031201116784534	-1.087730808077421	-1.308402826889959	-0.719029057323958	-0.317057264440692	0.952469507365780	0.725466087923028	-0.353272501485679	-0.312421589790318	-1.918015464685027	-0.188869180048698	1.886267568325056	2.528655740764778	1.334902263413084	0.272628117581703	-0.001942618122415	-0.119099332986874	-0.410757471083321	-0.788269043382451	-0.990347127063270	-0.351656683865620	0.971490403027232	1.141072113641322	1.402270929382090	0.171148038697103	0.337935499905587	0.273540457405881	-0.281585023941211
Node8	-0.500935419067834	-2.448738906295927	-2.014971260216895	-1.051690201068454	-0.683297544365620	0.306999282777882	0.521703307884984	1.311266383864356	1.486919513174499	0.390930324177697	-0.232253742026272	-1.178734258831687	-1.210394006319454	-0.442661453915406	-0.630033008860057	0.295368208755934	0.565538929840904	1.422531984721260	1.330119849683747	1.683823144238077	1.171865975042213	0.632290812486456	-0.510475405486758	-1.329627774994143	-0.611995793839916	-0.424078702540518	-0.057401574671140	0.660630168094593	0.707344360021098	0.845108940234644	-0.658119673274914	-1.454283554208133	-1.887984336228742	-1.461148755590022	-0.826740847178197	0.176176429823322	0.416581253826167	0.777252795484591	1.041149645231550	1.090513349408586	-0.655721670871489	-0.882594907972962	-1.398413717097933	-1.446148002638716	0.147819664349165	1.048341931474976	1.034243208806443	0.419227431768824	1.370616401717166
Node9	-0.844505263819171	0.025514326865240	-0.258391012064324	-0.788377811412798	-0.608726718319080	0.314045288088384	0.740409879993595	0.502536866734290	-0.053533602445250	-0.176480828467008	-1.256593354067703	-1.155490975562405	-0.097359150816748	0.453926530624555	0.393439885694565	0.252040298280296	1.632368492648622	1.386354838463190	0.162032807773162	0.253131370447632	-1.498278638000137	-2.617092245541024	-1.009561148229683	-0.434531562463732	-0.848659412823102	0.402111439533217	0.191486207865679	1.135961433390246	2.043702991218500	1.835172053962777	-0.910106134978094	0.011015041792024	-0.791953985693618	-0.500702601959744	0.586231385197793	1.714204614254506	1.131171108456754	0.881394380883804	0.230835705462927	-1.279602299775803	-1.641464187764748	-0.388949139960057	-0.349797325481870	-0.261038389398105	-0.384808274706150	0.376937558156163	1.889732188474444	1.353134820555455	0.748257826805441
[truncated: 41 more columns]
