# Supplementary material for: Genomic data assimilation using a higher moment filtering technique for restoration of gene regulatory networks
Source: BMC Syst Biol. 2015 Mar 13;9:14. doi: 10.1186/s12918-015-0154-2 (PMC4371723; doi:10.1186/s12918-015-0154-2)
Supplement: Additional file 5 — The synthetic data from WNT5A and a yeast cell-cycle networks. The six synthetic data from WNT5A and a yeast cell-cycle networks, their parameter values and the original networks are included in the file. [file 12918_2015_154_MOESM5_ESM.zip › SimulationData/Yeast10-Stable30-effect1_10nodes_ID0-0.txt]

0.617346676804090	0.000000000000000	0.000000000000000	0.000000000000000	0.000000000000000	0.328860134014448	-0.287596140919105	0.000000000000000	0.000000000000000	0.000000000000000
0.000000000000000	0.775237409295895	0.000000000000000	0.000000000000000	0.000000000000000	0.265678870603765	0.340636209278421	0.000000000000000	0.000000000000000	0.000000000000000
-0.408657791463372	-0.295680304247729	0.629213185688448	0.531189027810552	0.000000000000000	0.000000000000000	0.000000000000000	0.000000000000000	0.000000000000000	0.000000000000000
0.000000000000000	0.000000000000000	0.000000000000000	0.705249567014016	0.000000000000000	0.427191722238842	-0.319999847485001	0.000000000000000	0.000000000000000	0.000000000000000
-0.281067234905357	0.255798210689317	0.000000000000000	0.362744609796572	0.620281557002248	-0.283498850529391	-0.523368628764005	0.000000000000000	0.000000000000000	-0.320088383247699
-0.293215893829689	-0.498421559158421	0.000000000000000	-0.436992145816642	0.000000000000000	0.615104682025135	0.000000000000000	0.000000000000000	0.000000000000000	0.000000000000000
-0.360007010713853	-0.443711146160046	0.000000000000000	0.327693766211893	0.000000000000000	0.000000000000000	0.716278648267914	0.000000000000000	0.000000000000000	0.000000000000000
0.000000000000000	0.000000000000000	0.000000000000000	0.000000000000000	0.000000000000000	0.476337681957933	-0.500677341381838	0.724014446178275	0.000000000000000	0.000000000000000
0.000000000000000	0.000000000000000	0.000000000000000	0.000000000000000	0.000000000000000	0.526186253441325	0.000000000000000	0.000000000000000	0.648654677639018	0.228101864804631
0.000000000000000	0.000000000000000	-0.293320395525807	0.000000000000000	0.000000000000000	0.000000000000000	0.000000000000000	0.000000000000000	0.000000000000000	0.716355357627952
