# Supplementary material for: Genomic data assimilation using a higher moment filtering technique for restoration of gene regulatory networks
Source: BMC Syst Biol. 2015 Mar 13;9:14. doi: 10.1186/s12918-015-0154-2 (PMC4371723; doi:10.1186/s12918-015-0154-2)
Supplement: Additional file 5 — The synthetic data from WNT5A and a yeast cell-cycle networks. The six synthetic data from WNT5A and a yeast cell-cycle networks, their parameter values and the original networks are included in the file. [file 12918_2015_154_MOESM5_ESM.zip › SimulationData/Yeast10-Stable30-effect1_10nodes_ID0-2.txt]

0.645824809492822	0.000000000000000	0.000000000000000	0.000000000000000	0.000000000000000	0.317812740831134	0.401188208291886	0.000000000000000	0.000000000000000	0.000000000000000
0.000000000000000	0.807144330730597	0.000000000000000	0.000000000000000	0.000000000000000	-0.386460677364213	0.316583060062002	0.000000000000000	0.000000000000000	0.000000000000000
-0.280488613310627	0.283215208955969	0.666234995221273	-0.311948400154230	0.000000000000000	0.000000000000000	0.000000000000000	0.000000000000000	0.000000000000000	0.000000000000000
0.000000000000000	0.000000000000000	0.000000000000000	0.631152065038990	0.000000000000000	0.387458325614446	-0.292259239092231	0.000000000000000	0.000000000000000	0.000000000000000
0.419836290817139	0.334050302057059	0.000000000000000	-0.254349522551285	0.744368250647914	0.484892273459502	0.321519378498986	0.000000000000000	0.000000000000000	-0.481488155969017
-0.393157529543776	0.504777582028659	0.000000000000000	-0.491937674586879	0.000000000000000	0.735573342226877	0.000000000000000	0.000000000000000	0.000000000000000	0.000000000000000
-0.488326100699909	-0.371554119674171	0.000000000000000	0.273326029227112	0.000000000000000	0.000000000000000	0.745737470491434	0.000000000000000	0.000000000000000	0.000000000000000
0.000000000000000	0.000000000000000	0.000000000000000	0.000000000000000	0.000000000000000	-0.384147244815503	-0.489808682095232	0.648629975660643	0.000000000000000	0.000000000000000
0.000000000000000	0.000000000000000	0.000000000000000	0.000000000000000	0.000000000000000	-0.244310385546004	0.000000000000000	0.000000000000000	0.729479446438970	-0.436944391999542
0.000000000000000	0.000000000000000	-0.470938618397809	0.000000000000000	0.000000000000000	0.000000000000000	0.000000000000000	0.000000000000000	0.000000000000000	0.813108150623671
