# Supplementary material for: Genomic data assimilation using a higher moment filtering technique for restoration of gene regulatory networks
Source: BMC Syst Biol. 2015 Mar 13;9:14. doi: 10.1186/s12918-015-0154-2 (PMC4371723; doi:10.1186/s12918-015-0154-2)
Supplement: Additional file 5 — The synthetic data from WNT5A and a yeast cell-cycle networks. The six synthetic data from WNT5A and a yeast cell-cycle networks, their parameter values and the original networks are included in the file. [file 12918_2015_154_MOESM5_ESM.zip › SimulationData/Yeast10-Stable30-effect1_10nodes_ID0-3.txt]

0.808224323571646	0.000000000000000	0.000000000000000	0.000000000000000	0.000000000000000	-0.463060546117752	0.309906856517620	0.000000000000000	0.000000000000000	0.000000000000000
0.000000000000000	0.790451377273562	0.000000000000000	0.000000000000000	0.000000000000000	-0.222525977561954	0.263354402008918	0.000000000000000	0.000000000000000	0.000000000000000
-0.487500684518727	0.266762981113505	0.719542268652091	-0.321742515237316	0.000000000000000	0.000000000000000	0.000000000000000	0.000000000000000	0.000000000000000	0.000000000000000
0.000000000000000	0.000000000000000	0.000000000000000	0.616223014810495	0.000000000000000	0.272510602170304	-0.342524051560006	0.000000000000000	0.000000000000000	0.000000000000000
-0.460911575090398	-0.342956762755270	0.000000000000000	-0.521017044974506	0.842096433147957	0.513152171680824	0.262271144794928	0.000000000000000	0.000000000000000	0.528976503671316
-0.305353916891147	0.447910162883308	0.000000000000000	-0.263692380203966	0.000000000000000	0.716738887305203	0.000000000000000	0.000000000000000	0.000000000000000	0.000000000000000
-0.438829524113645	0.202343174994418	0.000000000000000	0.503197191676402	0.000000000000000	0.000000000000000	0.772888881758663	0.000000000000000	0.000000000000000	0.000000000000000
0.000000000000000	0.000000000000000	0.000000000000000	0.000000000000000	0.000000000000000	0.473584495095144	0.479891000164323	0.654249664569943	0.000000000000000	0.000000000000000
0.000000000000000	0.000000000000000	0.000000000000000	0.000000000000000	0.000000000000000	0.482560305046613	0.000000000000000	0.000000000000000	0.697434739942997	0.260553795701777
0.000000000000000	0.000000000000000	0.465016197556382	0.000000000000000	0.000000000000000	0.000000000000000	0.000000000000000	0.000000000000000	0.000000000000000	0.667699131640303
