# Supplementary material for: Genomic data assimilation using a higher moment filtering technique for restoration of gene regulatory networks
Source: BMC Syst Biol. 2015 Mar 13;9:14. doi: 10.1186/s12918-015-0154-2 (PMC4371723; doi:10.1186/s12918-015-0154-2)
Supplement: Additional file 5 — The synthetic data from WNT5A and a yeast cell-cycle networks. The six synthetic data from WNT5A and a yeast cell-cycle networks, their parameter values and the original networks are included in the file. [file 12918_2015_154_MOESM5_ESM.zip › SimulationData/Yeast10-Stable30-effect1_10nodes_ID0-4.txt]

0.669340125475338	0.000000000000000	0.000000000000000	0.000000000000000	0.000000000000000	0.427949632767011	-0.374185057592838	0.000000000000000	0.000000000000000	0.000000000000000
0.000000000000000	0.680560476406615	0.000000000000000	0.000000000000000	0.000000000000000	-0.399223669152285	-0.366833242038718	0.000000000000000	0.000000000000000	0.000000000000000
-0.386433166559861	0.243975745272384	0.620200139182279	-0.341268777067915	0.000000000000000	0.000000000000000	0.000000000000000	0.000000000000000	0.000000000000000	0.000000000000000
0.000000000000000	0.000000000000000	0.000000000000000	0.604485592962195	0.000000000000000	0.502623729877786	-0.351577318016098	0.000000000000000	0.000000000000000	0.000000000000000
0.400556757245505	-0.410451882639250	0.000000000000000	-0.230063796544903	0.702895385387964	0.314957584252595	-0.235934560448041	0.000000000000000	0.000000000000000	-0.432567319981851
-0.295655507916800	0.490951385635408	0.000000000000000	-0.493677521426696	0.000000000000000	0.642971995191391	0.000000000000000	0.000000000000000	0.000000000000000	0.000000000000000
0.438517428982577	0.393067378717790	0.000000000000000	0.354541726165448	0.000000000000000	0.000000000000000	0.728312121345832	0.000000000000000	0.000000000000000	0.000000000000000
0.000000000000000	0.000000000000000	0.000000000000000	0.000000000000000	0.000000000000000	0.537109026755561	-0.405361360863797	0.765380012350874	0.000000000000000	0.000000000000000
0.000000000000000	0.000000000000000	0.000000000000000	0.000000000000000	0.000000000000000	-0.475013286782814	0.000000000000000	0.000000000000000	0.784730142508825	0.523436191888200
0.000000000000000	0.000000000000000	-0.545419893805434	0.000000000000000	0.000000000000000	0.000000000000000	0.000000000000000	0.000000000000000	0.000000000000000	0.609965000553509
