# Supplementary material for: Genomic data assimilation using a higher moment filtering technique for restoration of gene regulatory networks
Source: BMC Syst Biol. 2015 Mar 13;9:14. doi: 10.1186/s12918-015-0154-2 (PMC4371723; doi:10.1186/s12918-015-0154-2)
Supplement: Additional file 5 — The synthetic data from WNT5A and a yeast cell-cycle networks. The six synthetic data from WNT5A and a yeast cell-cycle networks, their parameter values and the original networks are included in the file. [file 12918_2015_154_MOESM5_ESM.zip › SimulationData/Yeast10-Stable30-effect2_10nodes_ID0-1.txt]

0.000000000000000	5.000000000000000	6.000000000000000	0.208909525268435
1.000000000000000	5.000000000000000	6.000000000000000	-0.129788929658910
2.000000000000000	0.000000000000000	1.000000000000000	-0.086111391249343
2.000000000000000	0.000000000000000	3.000000000000000	0.205803428458577
2.000000000000000	1.000000000000000	3.000000000000000	-0.241301145642128
3.000000000000000	5.000000000000000	6.000000000000000	0.210481481555171
4.000000000000000	0.000000000000000	1.000000000000000	0.115585914729200
4.000000000000000	0.000000000000000	3.000000000000000	0.218927236826792
4.000000000000000	0.000000000000000	5.000000000000000	0.104445340182983
4.000000000000000	0.000000000000000	6.000000000000000	-0.135633413700897
4.000000000000000	0.000000000000000	9.000000000000000	0.056621834146140
4.000000000000000	1.000000000000000	3.000000000000000	0.080700864665012
4.000000000000000	1.000000000000000	5.000000000000000	-0.188288208806154
4.000000000000000	1.000000000000000	6.000000000000000	-0.222065026912244
4.000000000000000	1.000000000000000	9.000000000000000	0.245294287907539
4.000000000000000	3.000000000000000	5.000000000000000	0.147560145708108
4.000000000000000	3.000000000000000	6.000000000000000	0.224442861676156
4.000000000000000	3.000000000000000	9.000000000000000	-0.212014042900305
4.000000000000000	5.000000000000000	6.000000000000000	-0.197176170212339
4.000000000000000	5.000000000000000	9.000000000000000	-0.215150492589612
4.000000000000000	6.000000000000000	9.000000000000000	-0.167808567928933
5.000000000000000	0.000000000000000	1.000000000000000	-0.099907548340621
5.000000000000000	0.000000000000000	3.000000000000000	0.168283307839455
5.000000000000000	1.000000000000000	3.000000000000000	0.051098140210942
6.000000000000000	0.000000000000000	1.000000000000000	-0.232768653379194
6.000000000000000	0.000000000000000	3.000000000000000	0.182737344269866
6.000000000000000	1.000000000000000	3.000000000000000	0.144444516646756
7.000000000000000	5.000000000000000	6.000000000000000	0.227597134527708
8.000000000000000	5.000000000000000	9.000000000000000	-0.189642791149582
