# Supplementary material for: Genomic data assimilation using a higher moment filtering technique for restoration of gene regulatory networks
Source: BMC Syst Biol. 2015 Mar 13;9:14. doi: 10.1186/s12918-015-0154-2 (PMC4371723; doi:10.1186/s12918-015-0154-2)
Supplement: Additional file 5 — The synthetic data from WNT5A and a yeast cell-cycle networks. The six synthetic data from WNT5A and a yeast cell-cycle networks, their parameter values and the original networks are included in the file. [file 12918_2015_154_MOESM5_ESM.zip › SimulationData/Yeast10-Stable30-effect2_10nodes_ID0-3.txt]

0.000000000000000	5.000000000000000	6.000000000000000	0.103800041819127
1.000000000000000	5.000000000000000	6.000000000000000	0.232744107971371
2.000000000000000	0.000000000000000	1.000000000000000	-0.063160855323136
2.000000000000000	0.000000000000000	3.000000000000000	0.109943088051613
2.000000000000000	1.000000000000000	3.000000000000000	-0.189177710830194
3.000000000000000	5.000000000000000	6.000000000000000	-0.170886058443791
4.000000000000000	0.000000000000000	1.000000000000000	0.135862403615630
4.000000000000000	0.000000000000000	3.000000000000000	-0.090026149025979
4.000000000000000	0.000000000000000	5.000000000000000	-0.113587572574230
4.000000000000000	0.000000000000000	6.000000000000000	-0.197193271571344
4.000000000000000	0.000000000000000	9.000000000000000	0.222856562114714
4.000000000000000	1.000000000000000	3.000000000000000	0.231023843385902
4.000000000000000	1.000000000000000	5.000000000000000	-0.119032871763769
4.000000000000000	1.000000000000000	6.000000000000000	0.110025607663031
4.000000000000000	1.000000000000000	9.000000000000000	-0.222219658470970
4.000000000000000	3.000000000000000	5.000000000000000	-0.117957546094383
4.000000000000000	3.000000000000000	6.000000000000000	0.071102314691619
4.000000000000000	3.000000000000000	9.000000000000000	0.077704177468524
4.000000000000000	5.000000000000000	6.000000000000000	-0.090074084348278
4.000000000000000	5.000000000000000	9.000000000000000	-0.085599872579752
4.000000000000000	6.000000000000000	9.000000000000000	0.057579096713391
5.000000000000000	0.000000000000000	1.000000000000000	0.163620905987350
5.000000000000000	0.000000000000000	3.000000000000000	0.096721040477214
5.000000000000000	1.000000000000000	3.000000000000000	0.211642921814351
6.000000000000000	0.000000000000000	1.000000000000000	-0.192039824504074
6.000000000000000	0.000000000000000	3.000000000000000	0.104310357476362
6.000000000000000	1.000000000000000	3.000000000000000	0.211929298939771
7.000000000000000	5.000000000000000	6.000000000000000	0.221002968225881
8.000000000000000	5.000000000000000	9.000000000000000	-0.088543130899616
