# Supplementary material for: Genomic data assimilation using a higher moment filtering technique for restoration of gene regulatory networks
Source: BMC Syst Biol. 2015 Mar 13;9:14. doi: 10.1186/s12918-015-0154-2 (PMC4371723; doi:10.1186/s12918-015-0154-2)
Supplement: Additional file 5 — The synthetic data from WNT5A and a yeast cell-cycle networks. The six synthetic data from WNT5A and a yeast cell-cycle networks, their parameter values and the original networks are included in the file. [file 12918_2015_154_MOESM5_ESM.zip › SimulationData/Yeast10-Stable30-effect2_10nodes_ID0-4.txt]

0.000000000000000	5.000000000000000	6.000000000000000	-0.164284238479849
1.000000000000000	5.000000000000000	6.000000000000000	-0.145146916177282
2.000000000000000	0.000000000000000	1.000000000000000	0.101866150642332
2.000000000000000	0.000000000000000	3.000000000000000	0.088176140720327
2.000000000000000	1.000000000000000	3.000000000000000	-0.116637027966879
3.000000000000000	5.000000000000000	6.000000000000000	-0.164953373019028
4.000000000000000	0.000000000000000	1.000000000000000	-0.159680850546893
4.000000000000000	0.000000000000000	3.000000000000000	-0.082474864611287
4.000000000000000	0.000000000000000	5.000000000000000	0.136626171090814
4.000000000000000	0.000000000000000	6.000000000000000	-0.079375608918620
4.000000000000000	0.000000000000000	9.000000000000000	-0.158517785153617
4.000000000000000	1.000000000000000	3.000000000000000	0.238096839676470
4.000000000000000	1.000000000000000	5.000000000000000	0.212610435984500
4.000000000000000	1.000000000000000	6.000000000000000	-0.195365206267181
4.000000000000000	1.000000000000000	9.000000000000000	-0.155594880701045
4.000000000000000	3.000000000000000	5.000000000000000	0.172025708076176
4.000000000000000	3.000000000000000	6.000000000000000	-0.240675333810849
4.000000000000000	3.000000000000000	9.000000000000000	0.132818743872842
4.000000000000000	5.000000000000000	6.000000000000000	-0.162895710842283
4.000000000000000	5.000000000000000	9.000000000000000	0.086936877541796
4.000000000000000	6.000000000000000	9.000000000000000	0.117966164414254
5.000000000000000	0.000000000000000	1.000000000000000	-0.099470441777646
5.000000000000000	0.000000000000000	3.000000000000000	0.052021095208817
5.000000000000000	1.000000000000000	3.000000000000000	-0.203873366454237
6.000000000000000	0.000000000000000	1.000000000000000	0.225330634394031
6.000000000000000	0.000000000000000	3.000000000000000	-0.098375553884360
6.000000000000000	1.000000000000000	3.000000000000000	-0.228425250348465
7.000000000000000	5.000000000000000	6.000000000000000	-0.159279395336593
8.000000000000000	5.000000000000000	9.000000000000000	-0.170784776889099
