# Supplementary material for: Genomic data assimilation using a higher moment filtering technique for restoration of gene regulatory networks
Source: BMC Syst Biol. 2015 Mar 13;9:14. doi: 10.1186/s12918-015-0154-2 (PMC4371723; doi:10.1186/s12918-015-0154-2)
Supplement: Additional file 5 — The synthetic data from WNT5A and a yeast cell-cycle networks. The six synthetic data from WNT5A and a yeast cell-cycle networks, their parameter values and the original networks are included in the file. [file 12918_2015_154_MOESM5_ESM.zip › SimulationData/Yeast10-Stable30-input_10nodes_ID0-1.txt]

0.184485663928895
0.146826353696979
0.169357407120979
0.030372275944102
0.009401531269926
0.030818867945977
0.117779932325139
0.014146982094321
0.013913650776146
0.285126374006565
