# Supplementary material for: Genomic data assimilation using a higher moment filtering technique for restoration of gene regulatory networks
Source: BMC Syst Biol. 2015 Mar 13;9:14. doi: 10.1186/s12918-015-0154-2 (PMC4371723; doi:10.1186/s12918-015-0154-2)
Supplement: Additional file 5 — The synthetic data from WNT5A and a yeast cell-cycle networks. The six synthetic data from WNT5A and a yeast cell-cycle networks, their parameter values and the original networks are included in the file. [file 12918_2015_154_MOESM5_ESM.zip › SimulationData/Yeast10-Stable30-obsData_norm_10nodes_Noise0.05-0.3ID0-0.txt]

Time	1.000000000000000	2.000000000000000	3.000000000000000	4.000000000000000	5.000000000000000	6.000000000000000	7.000000000000000	8.000000000000000	9.000000000000000	10.000000000000000	11.000000000000000	12.000000000000000	13.000000000000000	14.000000000000000	15.000000000000000	16.000000000000000	17.000000000000000	18.000000000000000	19.000000000000000	20.000000000000000	21.000000000000000	22.000000000000000	23.000000000000000	24.000000000000000	25.000000000000000	26.000000000000000	27.000000000000000	28.000000000000000	29.000000000000000	30.000000000000000	1.000000000000000	2.000000000000000	3.000000000000000	4.000000000000000	5.000000000000000	6.000000000000000	7.000000000000000	8.000000000000000	9.000000000000000	10.000000000000000	11.000000000000000	12.000000000000000	13.000000000000000	14.000000000000000	15.000000000000000	16.000000000000000	17.000000000000000	18.000000000000000	19.000000000000000
Rep	1.000000000000000	1.000000000000000	1.000000000000000	1.000000000000000	1.000000000000000	1.000000000000000	1.000000000000000	1.000000000000000	1.000000000000000	1.000000000000000	1.000000000000000	1.000000000000000	1.000000000000000	1.000000000000000	1.000000000000000	1.000000000000000	1.000000000000000	1.000000000000000	1.000000000000000	1.000000000000000	1.000000000000000	1.000000000000000	1.000000000000000	1.000000000000000	1.000000000000000	1.000000000000000	1.000000000000000	1.000000000000000	1.000000000000000	1.000000000000000	2.000000000000000	2.000000000000000	2.000000000000000	2.000000000000000	2.000000000000000	2.000000000000000	2.000000000000000	2.000000000000000	2.000000000000000	2.000000000000000	2.000000000000000	2.000000000000000	2.000000000000000	2.000000000000000	2.000000000000000	2.000000000000000	2.000000000000000	2.000000000000000	2.000000000000000
Node0	-1.351283260670549	1.698218129119797	1.250124951519561	1.269674993171945	0.346481370774694	0.125463011482865	-0.785864456073998	-0.707986565622581	0.768899851433569	0.720270149433296	1.504542108282746	-1.181815912599598	-1.502837014318868	-1.171413962558904	-2.326559098077684	-0.290459790832705	0.563039469547287	0.545480241892255	0.102824244643045	-0.176717949819572	-1.157716013832547	-1.147942681807461	-0.171227999162969	0.623521055210200	0.047352058182839	1.131820868484703	1.554952731978536	0.732596212552966	-0.382598316680243	-0.692916862453524	-0.252731561208011	1.128307183409014	1.508562994717465	1.951834202112195	0.049281125201968	-0.116844312623260	-0.824243916206496	-0.927340178108311	-0.548344067472703	1.941009596049071	1.984844297942553	0.760248262116485	-0.970365785044896	-1.164859732713268	-2.025902906553027	-0.721246827735427	0.409206984763406	0.717589283662773	0.800835962954146
Node1	-2.154307104329504	0.666284085199717	-0.373034220673944	1.406488915988099	1.038750812876332	1.768227596952971	-0.754785246387120	-0.531160242389788	-1.439765236825440	-0.842275991809933	0.427100824566119	0.017021234614117	0.658640096397143	0.583661461776515	0.513171031467962	0.052545121864531	-0.316095575964649	-0.575374846572285	-1.023733795424757	-0.054542397677177	-0.157851731923563	0.607383240250446	0.173966095309549	0.402102778542853	0.719165059984879	1.837808258807408	1.330823184772342	0.482292575542285	-1.830277413747406	-1.509135299649912	-1.697866755076745	-0.725124898966265	-0.150693479569788	0.408087503929990	2.119948811992147	0.324265037108829	0.359618619638773	0.086588394583665	-2.019395776265252	-0.852194924880171	-0.065554371987269	-0.219876360866407	1.332861907986538	1.171275863542077	1.355867664217074	-0.212693602360380	-1.210033043760542	-0.867597470603166	0.485968897655691
Node2	-0.264368033830467	0.390483029023380	1.137402665069401	1.551379621949245	2.066032434266132	-0.347634692389016	-1.985091703412476	-2.634214052617342	-1.085008010899493	-0.448840278701749	1.181525138108515	0.631107922764634	0.937971109504420	-0.354488850472941	-0.885966812274109	-0.411486494188205	-0.801312985113594	-0.428898164455117	1.052033387825216	1.578196837240495	0.696561846925528	0.485796584245080	0.645118485278300	-0.334272654069117	-0.657271247515148	-0.223379209367334	-0.074215125009510	-0.504339709513763	-0.165160247921911	0.524355330023652	-0.325029055578120	0.399635886044695	1.426080022876704	1.171642214118101	2.155082753760401	-0.237376894865698	-2.393236557168676	-2.263524641837514	-1.063787132557978	-0.496343863532377	0.375055395909528	1.043566669728185	0.824252464561826	-0.240461504349749	-0.926725524918353	-1.043202897791816	-0.883178281059867	0.137967535429996	1.352343571241674
Node3	-0.391551131066285	0.248875625617738	1.564738185084319	1.963386488059312	-0.529269008679742	-1.898110984785285	-1.961171437950275	-0.261171503871289	0.556105968959010	1.413426897036830	1.110675218171301	0.491271407740113	-0.892182813026302	-1.826903026744236	-1.445511013726669	-0.530140991567546	0.172607562646314	0.929372008774381	0.611113669252513	0.374278389250566	-1.273605583994098	-0.922298008473007	-0.740390298142761	0.082120810043209	0.454871080947799	0.359482053419673	0.754991532118245	1.058546696827283	0.825994917530406	0.503641765113619	-0.812269296456475	0.578317876031006	1.133157569971587	1.391262644152177	-0.669088996330666	-1.882074916680066	-1.612614371588747	-0.644636656326459	1.217759533681059	0.904643403900417	0.959716548101519	-0.038411153082608	-1.070103134243327	-1.419569266303093	-1.072115240606852	-0.067880480229006	-0.611678794998687	0.491438539883233	1.425015645690370
Node4	1.876887366568268	-0.087438737791634	-0.109636223627182	0.240118890164455	0.160982898897178	-0.126663503433912	-1.610234424083608	-1.122968527694808	-0.205582524113038	0.100338886727109	-0.108914976670810	-0.582100957116045	-1.018896151343564	-1.318294355381933	-1.809167018074137	-1.221649588126318	-0.021158019930102	0.441582510109172	-0.174167502354197	0.218143778021243	-0.190893788354020	-0.036992092769839	-0.334573813152202	-0.232195834737515	0.095706630902538	0.509911732195319	1.439532200409015	1.709048009746426	1.928798986123498	2.157309925801046	2.097578766626678	0.116696805132613	-0.918417327292447	-0.039371360675715	-0.125398774197363	-0.587497025943882	-1.243042301068725	-1.189841210173465	-0.128434578676925	-0.539215347788022	-0.073351942961784	-0.516770195861475	-1.075657670076025	-1.391180178335508	-1.560942462755238	-1.393742239186813	-0.116693675945206	-0.062582838124657	0.562953286575494
Node5	1.807714000912352	2.369532266424765	0.238977723708745	-1.628960993182079	-1.978869016546322	-1.002581672023516	-0.444413473346006	-0.006280031249065	1.219720647002802	0.514609583876576	0.160242473322530	-1.220382286018671	-1.018663243252342	-0.235562037860983	-0.286074946321726	-0.153857501318434	0.412663941689741	0.661215263754507	0.389743201235573	-1.718914654316359	-0.673698779468348	0.660881875231914	0.915430273468080	1.001493485783970	0.492334529411771	0.264440063831207	-0.081154599885594	-0.746971658418722	-0.757234536516431	-0.246793856214960	1.975002490457306	2.511939201344849	0.580360146014068	-1.014553602507563	-1.465927562706457	-0.607214511151605	-0.712160308625492	0.061403212065110	1.090545808032122	0.974677107837669	-0.320705012009228	-1.649770610288371	-0.923148860364247	-0.657194740982057	0.597055295653214	0.592321093943497	0.964646279644562	0.084783664235016	-0.293723613632983
Node6	-0.920422338920008	0.102701844789023	1.265233275196169	1.660709965493819	1.243978106117030	0.133194590811347	-1.915095269445290	-2.475946676229158	-0.610643169957542	0.484027929387962	1.609309374660446	1.180931591299793	1.130903480418216	0.064096497674534	-0.320332199024798	-0.666881048252110	-1.064831431852510	0.714698867131773	0.336422792486228	0.655428125881940	0.544628285470399	0.734164330270066	0.076763454197056	0.070837438738582	-0.070058977804252	-0.844860615334429	-1.451777575044323	-1.158547591137270	-0.537943026625409	0.796668271213769	-0.873690735127364	0.580395784623887	1.606094180063164	1.535898720737748	1.828974695091179	0.129686008529780	-2.140919035202074	-1.267141927104128	-1.637228621091771	0.411092742682666	1.231164784274404	1.103774258223411	1.490914342274543	0.179832957125994	-0.593079793415509	-1.283261596860407	-0.915924971485568	0.166162235480547	0.126459492461011
Node7	-0.684226192370858	0.775895687820282	1.394953109254531	0.697237664928304	-0.403059112299017	-2.024672712011037	-1.654173827303170	-0.569938438564075	0.824965895642604	0.994417966798321	1.076186877718421	0.469696180029509	-0.804593950691010	-1.742848597186699	-1.426942061483451	-0.589068726886201	-0.444358219872501	0.894419987720026	0.821401926572406	-0.027245661854470	-0.756374317740250	-1.120416330599737	-1.049291320682247	-1.178660592713747	0.311318663570605	-0.367537093087847	0.707513177765546	0.855279541902640	1.673699928354447	0.985881406387528	0.172445908904598	1.273611617324046	1.669118547140936	0.247326863745070	-0.458148100210031	-1.767247424360505	-1.618995843764063	-0.653086119973171	0.795170828553819	1.121886303780396	1.298427355536607	0.210812146154862	-0.234860496059299	-1.144894709521781	-1.215254660397234	-0.810180003507156	-0.030465858003424	0.748624696053994	0.498133670356760
Node8	-1.941651592087172	-1.298671425536236	-0.226066667934916	0.282283168120012	-0.188347333469494	-1.647036041964462	-0.894163398412383	-0.602581470526674	-0.379846907365409	1.302137812367435	2.528757188469312	0.671181779950491	-0.688399793058125	-1.461361118098666	-0.748235764347986	0.199570893196119	0.389980609811145	0.781429626160904	0.807369347566653	0.959407945295999	-0.848359224256146	-0.694491910766042	-0.057901245462643	0.883108032112499	0.832132074739091	1.323148540959989	1.125526434372600	0.844824094371496	-0.180173641208359	-0.005582754102414	-0.334630281992888	-0.927697345781403	0.546718803909008	0.278380109454291	-0.487471242918554	-0.607405070561119	-0.722020586349385	-0.745461333007651	-0.539110548811498	1.258116474462994	2.493874055627715	1.060880773037270	-1.308461576323662	-1.288411414628017	-0.880024085432519	-0.783895549549094	-0.451780019146633	1.113674151765213	1.199677413125969
Node9	-1.870155912876820	-1.580437474912225	-1.452844396667906	-0.979572576384079	-1.639324348347847	-1.545879359361953	0.007361325840956	-0.328387507365189	0.988440085578516	1.665318690558917	0.791191541630279	-0.183261159145502	0.486923307154272	0.232663426459574	0.865107641036732	0.387050518115443	2.249761989275466	1.757414654553393	1.602731089362022	0.638076523858092	-0.434683804510962	-0.142259495217713	-0.571088196471611	0.218551294846656	-0.767285559031394	0.210306422446050	1.119843330885436	0.396369016856767	0.729346174229660	0.463681938462517	-2.260707945251793	-0.969950632740001	-1.318023056628306	-1.322657491728642	-0.222491040953419	-0.878551754984929	-1.074604303288585	0.235657629194757	1.485417592474830	0.476690742756262	1.397820946063595	0.145233255346772	-0.096554428857660	-0.045029791469949	0.183707699696381	0.416434793488143	0.452090625798010	1.726205408766694	1.060531883815464
[truncated: 41 more columns]
