# Supplementary material for: Genomic data assimilation using a higher moment filtering technique for restoration of gene regulatory networks
Source: BMC Syst Biol. 2015 Mar 13;9:14. doi: 10.1186/s12918-015-0154-2 (PMC4371723; doi:10.1186/s12918-015-0154-2)
Supplement: Additional file 5 — The synthetic data from WNT5A and a yeast cell-cycle networks. The six synthetic data from WNT5A and a yeast cell-cycle networks, their parameter values and the original networks are included in the file. [file 12918_2015_154_MOESM5_ESM.zip › PriorNetworks/Given_Yeast10_st_GeneNet-0.1-4.txt]

0	0	0	0	0	0	0	0	0	0
0	0	0	0	0	0	0	0	0	0
0	1	0	0	0	0	0	0	0	0
1	0	0	0	0	0	0	0	0	0
1	1	1	1	0	0	0	0	0	0
0	0	1	0	1	0	0	0	0	0
1	1	1	0	1	1	0	0	0	0
1	0	1	1	1	1	0	0	0	0
1	1	1	1	0	0	0	0	0	0
1	1	1	1	0	0	0	1	0	0
